# Supplementary material for: Urine-to-Serum Osmolality Ratio as a Prognostic Marker in Traumatic Brain Injury
Source: Diagnostics (Basel). 2026 Apr 2;16(7):1071. doi: 10.3390/diagnostics16071071 (PMC13072897; doi:10.3390/diagnostics16071071)
Supplement: Supplementary file 1 [file diagnostics-16-01071-s001.zip]

Archive with 1 entries (1 files):
- diagnostics-4165797-supplementary.pdf
